# Supplementary material for: Geographical Origin Authentication of Leaves and Drupes from Olea europaea via 1H NMR and Excitation–Emission Fluorescence Spectroscopy: A Data Fusion Approach
Source: Molecules. 2025 Jul 30;30(15):3208. doi: 10.3390/molecules30153208 (PMC12348233; doi:10.3390/molecules30153208)
Supplement: Supplementary file 1 [file molecules-30-03208-s001.zip]

Archive with 1 entries (1 files):
- molecules-3754856-supplementary.pdf
